# Supplementary material for: Prevalence of potential mediators of artemisinin resistance in African isolates of Plasmodium falciparum
Source: Malar J. 2021 Dec 2;20:451. doi: 10.1186/s12936-021-03987-6 (PMC8638531; doi:10.1186/s12936-021-03987-6)
Supplement: Supplementary file 1 — Additional file 1. Study sites and sample description. [file 12936_2021_3987_MOESM1_ESM.xlsx]

## Sheet: Raw data
S/No	First Author Affiliation	Last Author Affiliation	Funding	Sampling	Clinical Status	Molecular Assay	Journal	Yr of Pub	Country	No of site	Study site	Period	Period	samples	PCR+	Seq Isolate
1	African	African	European	Sentinel site	Symptomatic	qPCR	Mal. Journal	2021	Congo	6	Kinshasa, Kisangani, Bolenge, Kwilu, Lualaba, Sud-Kivu	2018	2019	474	364	325
2	African	European	European	Cross Clinic	Symptomatic	qPCR	Plos One	2020	Congo	10	Kinshasa, Kisangani, Lubumbashi, Bolenge, Karawa, Vanga, Kalima, Kamina, Fungurume, Katana	2017	2017	1070	806	717
3	African	European	European	Cross Clinic	Treatment efficacy	qPCR	Nature Medicine	2020	Rwanda	2	Masaka, Ruhuha	2013	2015	954	954	927
4	African	European	European	Cross Clinic	Symptomatic	PCR	Mal. Journal	2020	Central African Rep	1	Bangui	2017	2019	255	255	187
5	African	Australia	American	Cross Survey	Assymptomatic	PCR	J Infect Dis	2020	Ghana	1	Bongo	2012	2012	698	267	109
6	African	American	American	Cross Clinic	Treatment efficacy	Unspecified	Mal. Journal	2018	Angola	3	Bengauela, lunda sul, Zaire	2015	2015	586	556	406
7	African	American	American	Cross Clinic	Treatment efficacy	PCR	Mal. Journal	2020	Kenya	1	Western Kenya	2016	2017	323		317
8	African	American	American	Cross Clinic	Symptomatic	PCR	Am. J. Trop. Med. Hyg	2018	Kenya	6	Kisumu, marigat, Kombewa, Kericho, Kisii, Malindi	2013	2013	315		315
9	European	European	European	Cross Clinic	Symptomatic	nested PCR	Antimicrobial agent and chemo	2017	Senegal	1	Dakar	2015	2016	161	161	181
10	European	European	European	Cross Survey	Assymptomatic	PCR	Am. J. Trop. Med. Hyg	2016	Rwanda	1	Huye District	2010	2015	222	222	222
11	African	European	European	Cross Survey	Symptomatic	PCR	J Infect Dis	2015	Côte d’Ivoire	1	Koumassi, Abobo, Yopougon	2013	2014	1212	1212	1212
11	African	European	European	Cross Survey	Symptomatic	PCR	J Infect Dis	2015	DRC	1	Kinshasa	2013	2014	82	82	82
11	African	European	European	Cross Survey	Symptomatic	PCR	J Infect Dis	2015	Gabon	1	Libreville	2013	2014	93	93	93
11	African	European	European	Cross Survey	Symptomatic	PCR	J Infect Dis	2015	Ghana	1	Cape Coast	2013	2014	92	92	92
11	African	European	European	Cross Survey	Symptomatic	PCR	J Infect Dis	2015	Ghana	1	Navrongo	2013	2014	99	99	99
11	African	European	European	Cross Survey	Symptomatic	PCR	J Infect Dis	2015	Kenya	1	Kisumu	2013	2014	108	108	108
11	African	European	European	Cross Survey	Symptomatic	PCR	J Infect Dis	2015	Mali	1	Faladje	2013	2014	91	91	91
11	African	European	European	Cross Survey	Symptomatic	PCR	J Infect Dis	2015	Tanzania	1	Tanga	2013	2014	92	92	92
11	African	European	European	Cross Survey	Symptomatic	PCR	J Infect Dis	2015	Gambia	1	Banjul	2013	2014	77	77	77
12	American	American	American	Cross Clinic	Symptomatic	nested PCR	Am. J. Trop. Med. Hyg	2016	Ethiopia	5	Addis Zemen, Aykel, Maksegnet, Negade Bahir, Sanja	2013	2014	148	148	125
13	African	African	African	Cross Clinic	Symptomatic	PCR	Mal. Journal	2020	Sudan	1	Damazin	2015	2016	130	102	79
14	European	American	American	Cross Survey	Assymptomatic	qPCR	Parasites and Vectors	2020	Eritrea	2	Barentu and Agordat	2013	2014	148	144	119
15	African	African	Others	Cross Survey	Symptomatic	multiplex PCR	Plos One	2020	Sudan	5	Khartoum, New Halfa, Gezira state, North Kordofan	2015	2017	226	225	176
16	African	European	European	Cross Clinic	Symptomatic(pregnant)		Antimicrobial agent and chemo	2020	Ghana	2	Kpone, Maamobi	2015	2017	1957	223	103
17	European	European	Others	Cross Survey	Assymptomatic	qPCR	Plos One	2020	Mozambique	1	Magude	2015	2017	1271	206	206
18	African	African	African	Cross Clinic	Symptomatic	PCR	Mal. Journal	2020	Senegal	3	Dakar (48), Kedougou (27) and Matam (6)	2015	2016	81	81	81
19	African	American	American	Cross Clinic	Treatment efficacy	PCR	Mal. Journal	2020	Guinea	2	Maferinyah, Labe	2016	2016	421	411	389
20	African	European	Others	Sentinel site	Treatment efficacy	nested PCR	Mal. Journal	2019	Somalia	2	Jowhar, Bosaso	2016	2017	339	139	138
21	African	African	American	Cross Clinic	Treatment efficacy	qPCR	Mal. Journal	2019	Tanzania	4	Kibaha, Mkuzi, Mlimba, and Ujiji	2016	2016	963	344	319
22	African	Asian	Asian	Cross Clinic	Symptomatic	nested PCR	Tropical Medicine and International Health	2019	Nigeria	3	Ajeromi Ifelodu Ikorodu and Shomolu	2010	2011	404	195	195
23	American	American	Others	Cross Clinic	Symptomatic		Antimicrobial agent and chemo	2019	Uganda	7	Apac, Arua, Jinja ,Kampala, Kanungu, Mubende and Tororo	1999-2006	2012-2016	1408	1408	1408
24	American	American	Others	Cross Clinic	Treatment efficacy	PCR	Am. J. Trop. Med. Hyg	2019	Ethiopia		Gondar	2017	2018	97
25	Asian	Asian	Asian	Travel	Treatment efficacy	nested PCR	Nature Scientific report	2018	Equatorial Guinea	1	Equatorial Guinea	2012	2015	77	77	77
25								2018	Angola	1	Angola	2012	2015	66	66	66
25								2018	Guinea	1	Guinea	2012	2015	11	11	11
26	African	Asian	Asian	Cross Clinic	Symptomatic	PCR	BioMed Research International	2018	Nigeria	2	Lagos, Edo	2016	2017	436	151	50
27	African	African	USA	Cross Clinic	Treatment efficacy	nested PCR	Mal. Journal	2018	Congo	3	LNSP, Hôpital de Mfilou, Maman Mbouale	2015	2016	806	287	127
28	African	African	USA	Sentinel site	Treatment efficacy	PCR	Mal. Journal	2018	Tanzania	7	Muheza, Bagamoyo, Kibaha, Tabora, Mwanza, Kilombero, Zanzibar and Kyela	2011, 2012 and 2015		428	328	235
29	Asian	Asian	Asian	Cross Survey	Treatment efficacy	PCR	Emerging infectious diseases,	2018	Uganda	1	Gulu	2014	2016	194
30	American	American	American	Cross Survey	Assymptomatic	qPCR	Am. J. Trop. Med. Hyg	2018	Kenya	2	Kakamega, Kombewa	2003	2015	705
31	American	African	African	Cross Survey	Treatment efficacy	PCR	Antimicrobial agent and chemo	2016	Senegal	2	Thiès and Dakar	2015	2016	207	167	167
32	European	European	European	Cross Clinic	Symptomatic	PCR	Antimicrobial agent and chemo	2017	Senegal	1	Dakar	2015	2016	181	161
33	African	European	European	Cross Clinic	Symptomatic	PCR	Plos One	2021	Senegal	1	Bounkiling City	2015	2017	147	126	126
34	African	European	African	Cross Clinic	Symptomatic	nested PCR	Mal. Journal	2017	Congo	1	Brazzaville	2014	2015	431	119	66
35	European	European	Portugal	Cross Survey	Assymptomatic	nested PCR	Antimicrobial agent and chemo	2017	Equatorial Guinea	2	Ngonamanga and Miyobo)	2013	2013	232	144	144
36	African	African	Others	Cross Survey	Symptomatic	PCR	Am. J. Trop. Med. Hyg	2017	Cameroon	1	Yaounde,	2002, 2003	and 2006	251	251	251
37	Asian	Asian	Asian	Cross Clinic	Treatment efficacy	PCR	Mal. Journal	2017	Uganda	1	Gulu	2014	2014	672	169	146
38	African	African	European	Cross Clinic	Symptomatic	PCR	BMC Infectious Diseases	2016	Uganda	2	Lira and Gulu	2013	2014	100	100	60
39	Asian	Asian	Asian	Cross Clinic	Symptomatic	nested PCR	International Journal for Parasitology	2016	Equatorial Guinea	1	Bioko Island	2013	2014	172	152	98
40	European	European	European	Cross Clinic	Symptomatic	qPCR	Antimicrobial agent and chemo	2016	Senegal	1	Dakar	2013	2014	103	92	92
41	African	African	Others	Cross Clinic	Symptomatic	multiplex PCR	Scientif report	2020	Tanzania	1	Kibiti	2019	2019	489	422	422
42	Asian	Asian	Asian	Cross Clinic	Treatment efficacy	PCR	bioRxiv	2019	Equatorial Guinea	2	Malabo, Bioko	2014	2017	471	320	46
43	African	European	Others	Cross Survey	Treatment efficacy	PET-PCR	Acta Tropica	2020	Zambia	2	West and south	2017	2017	1567	266	70
44	African	African	African	Cross Clinic	Symptomatic	PCR	Am. J. Trop. Med. Hyg	2015	Mali	2	Bougoula-Hameau, Bandiagara	2010	2011	122	90	87
45	African	European	Others	Sentinel site	Treatment efficacy	nested PCR	Acta Tropica	2018	Sierra Leone	3	Bo, Kenema and Makeni	2016	2016	295	293	228
46	African	African	African	Cross Survey	Symptomatic	PCR	Infection, Genetics and evolution	2019	Kenya	1	Nyando	2015	2015	94	47	47
47	European	European	African	Cross Clinic	Symptomatic	PCR	Plos one	2015	Angola	3	Malanje, Luanda, Malanje	2010	2010	100	100	100
48	European	European	African	Cross Clinic	Symptomatic	PCR	Plos one	2015	Mozambique	1	Maputo	2012	2012	100	100	100
49	Asian	Asian	Others	Cross Survey	Assymptomatic	PCR	Emm infect. Dis	2015	Kenya	5	Kibuogi, Ngodhe, Takawiri, Mfangano, Ungoye	2012	2013	3168	938	499
50	African	European	European	Sentinel site	Treatment efficacy	PCR	Mal. Journal	2016	Togo	3	Niamtougou, sodoke, Lome	2012	2013	1239	523	500
51	African	African	African	Cross Clinic	Symptomatic	nested PCR	BMC Infectious Diseases	2016	DR Congo	3	SantePublique, Mfilou, Maman Mbouale	2015	2016	807	287	127
52	African	African	European	Cross Survey and clinic	Symptomatic	nested PCR	Plos one	2019	Cameroon	4	Yaounde, Douala, Douala, Garoua	2014	2017	219	207	175
53	European	European	Others	Cross Clinic	Symptomatic	qPCR	Mal. Journal	2015	Ethiopia	1	Goma	2013	2013	338	177	177
54	American	American	American	Cross Clinic	Symptomatic	PCR	Mal. Journal	2020	Kenya	1	Siaya County	2017	2018	98	98	98
55	African	Asian	Asian	Cross Clinic	Symptomatic	PCR	Mal. Journal	2017	Uganda	1	Gulu	2014	2014	672	169	61
56	European	European	European	Cross Clinic	Symptomatic	PCR	Mal. Journal	2014	Senegal	1	Dakar	2012	2013	138	64	64
57	African	African	African	Cross Clinic	Symptomatic	PCR	Tropical Medicine and Infectious Diseases	2020	Nigeria	1	Kano	2018	2018	154	114	114
58	African	African	African	Sentinel site	Treatment efficacy	nested PCR	Journal of Advances in Biology & Biotechnology	2018	Niger	1	Gaya	2011	2011	146	146	146
59	African	African	African	Cross Clinic	Symptomatic	PCR	Journal of Advances in Medicine and Medical Research	2017	Niger	1	Naimey	2013	2013	602	602	366
60	African	African	African	Cross Clinic	Symptomatic	PCR	Antimicrobial agent and chemo	2019	Ghana	10	Ghana	2011	2016	854	854	854
61	African	African	African	Cross Clinic	Symptomatic	PCR	Malaysian Journal of Biochemistry and Molecular Biology	2019	Nigeria	1	Kano	2017	2018	50	50	33
62	African	American	American	Cross Clinic	Treatment efficacy	PCR	Research square	2021	Ethiopia	2	Negade, Dembia	2017	2018	97	97	86
63	African	African	African	Cross Clinic	symptomatic	nested PCR	Research square	2021	Senegal	4		2014	2015	280	280	280
64	African	European	European	Cross Clinic	Treatment efficacy	PCR	Malaria Journal	2021	Equatorial Guinea	3	Malabo, Bata, Ebebiyin	2017	2018	490	490	475
65	African	African	African	Cross survey	Assymptomatic	PCR	BMC Infectious Diseases	2020	Ghana	5	Ada East, Ashaiman, Accra Metropolis, Ga South and Ga West	2012	2018	771	91	84
66	African	Asian	African	Cross clinic	Symptomatic	q PCR	Malaria Journal		Gabon	1	Lambaréné	2011	2012	120	114	99
									Kenya	1	Kisumu			86	84	77
									ATP6
	1st Af	Last Af	Funding	Sampling	Clinical Status	Molecular Assay	Journal	Yr of Pub	Country	No of site	Study site	Period	Period	samples	PCR+	Seq Isolate
1	African	Europe	Others	Cross Clinic	Symptomatic	nested PCR	Mal. Journal	2017	Congo	1	Brazzaville	2014	2015	431	119	24
2	Asian	Asian	Asian	Cross Clinic	Symptomatic	nested PCR	International Journal for Parasitology	2016	Equatorial Guinea	1	Bioko Island	2013	2014	172	152	139
3	African	Asian	Asian	Cross Clinic	Symptomatic	nested PCR	Mal. Journal	2011	Ghana	7	Okyereko, Buduatta, Nyanyano, Apam, Kasoa, Achimota, Maamobi	2010	2010	146	68	68
4	European	European	European	Cross Clinic	Symptomatic	qPCR	Mal. Journal	2015	Ethiopia		Goma	2013	2013	338	177	177
5	African	African	African	Cross Clinic	Symptomatic	PCR	Malaria Research and Treatment	2015	Tanzania	1		2010	2013	154	154	154
6	European	African	European	Cross Clinic	Symptomatic	PCR	Am. J. Trop. Med. Hyg	2013	Equatorial Guinea	3	Annobon, Malabo, Bata	2003	2004	55	55	48
7	Asian	Asian	Others	Cross Survey	Asymptomatic	nested PCR	Malaria Journal	2009	Niger	2	Zindarou, Banizoumbou	2003	2006	92	92	87
8	African	European	European	Cross Clinic	Symptomatic	PCR	Plos one	2010	Senegal	1	Senegal	2003	2003	16	16	16
9							Plos one	2010	Equatorial Guinea	1	Equatorial Guinea	2005	2006	9	9	9
10	European	European	European	Cross Clinic	Symptomatic	PCR	Parasitology International	2008	Senegal	1	Senegal	2007	2007	10	10	10
10									Angola	1	Angola	2007	2007	10	10	10
10									Ghana	1	Ghana	2007	2007	13	13	13
10									Côte D'Ivoire	1	Côte D'Ivoire	2007	2007	10	10	10
10									Nigeria	1	Nigeria	2007	2007	11	11	11
10									Kenya	1	Kenya	2007	2007	4	4	4
10									Cameroon	1	Cameroon	2007	2007	2	2	2
10									Congo Dem. Rep.	1	Congo Dem. Rep.	2007	2007	5	5	5
10									Madagascar	1	Madagascar	2007	2007	2	2	2
10									Niger	1	Niger	2007	2007	1	1	1
11	African	Asian	African	Cross clinic	Symptomatic	q PCR	Malaria Journal	2017	Gabon	1	Lambaréné	2011	2012	120	114	99
11									Ghana	1	Kumasi			90	89	74
11									Kenya	1	Kisumu			86	84	77
12	African	European	European	Cross clinic	Symptomatic	PCR	Am. J. Trop. Med. Hyg	2009	Cameroon	1	Yaounde	2001	2006	234	234	95
12	European	European	European	Cross Clinic	Symptomatic	nested PCR	Infection, Genetics and Evolution	2008	Tanzania	1	Tanzania	2002	2004	388	355	355
12									Gambia	1	Gambia			5	5	5
12									Liberia	1	Liberia			1	1	1
12									Malawi	1	Malawi			1	1	1
12									Sudan	1	Sudan			1	1	1
12									Uganda	1	Uganda			1	1	1
13	European	European	European	Cross clinic	Treatment efficacy	nested PCR	Malaria Journal	2010	Ethiopia	1	Jimma	2006	2006	97	97	97
14	African	African	African	Cross survey	Asymptomatic	PCR	Malaria Journal	2009	Niger	2	Zindarou and Banizoumbou	2003	2006	92	86	34
15	African	African	European	Cross clinic	Symptomatic	nested PCR	Am. J. Trop. Med. Hyg	2011	Cameroon	1	Yaounde	2005	2005	61	61	61
16	European	African	European	Cross Clinic	Symptomatic	q PCR	Am. J. Trop. Med. Hyg	2010	Sudan	2	Gezira, Gedarif	2007	2007	235	198	198
17	African	African	African	Cross Clinic	Treatment efficacy	PCR	Annals of Parasitology	2014	Ivory Coast	1	Abobos	2006	2007	45	32	32
18	African	African	African	Cross Clinic	Symptomatic	PCR	African Journal of Biotechnology	2015	Ivory Coast	2	El Rapha and Anokoua	2006	2006	45	41	41
														2983	2310	1962
								Pfcoronin
Author								Yr of Pub	Country	No of site	Study site	Period	Period	samples	PCR+	Seq Isolate
1	African	European	European	Cross Clinic	Symptomatic	nested PCR	Intl of Antimicrobial Agents	2020	Senegal	1	Darka	2015	2019	327	327	327
2	European	African	Others	Unspecified	Unspecified	Unspecified	Proceedings of the National Academy of Sciences	2019	Gabon	1	Gabon	2019	2019	102	102	102
								2019	Ghana	1	Ghana	2019	2019	57	57	57
								2019	Kenya	1	Kenya	2019	2019	90	90	90
								2019	Congo	1	Congo	2019	2019	48	48	48
3								2021	Senegal	1	Senegal	2018	2019	11	11	11
								2021	Ivory coast	1	Ivory coast	2018	2019	141	141	141
								2021	Cameroon	1	Cameroon	2018	2019	147	147	147
								2021	Gabon	1	Gabon	2018	2019	56	56	56
								2021	Ghana	1	Ghana	2018	2019	9	9	9
								2021	Democratic Republic of Congo	1	Democratic Republic of Congo	2018	2019	50	50	50
								2021	Guinea	1	Guinea	2018	2019	54	54	54
								2021	Central Africa Republic	1	Central Africa Republic	2018	2019	50	50	50
								2021	Burkina Faso	1	Burkina Faso	2018	2019	29	29	29
								2021	Benin Republic	1	Benin Republic	2018	2019	25	25	25
								2021	Mali	1	Mali	2018	2019	16	16	16
								2021	Nigeria	1	Nigeria	2018	2019	17	17	17
								2021	Togo	1	Togo	2018	2019	34	34	34
								2021	Niger	1	Niger	2018	2019	12	12	12
								2021	Chad	1	Chad	2018	2019	26	26	26
								2021	Mayotte	1	Mayotte	2018	2019	5	5	5
								2021	Tanzania	1	Tanzania	2018	2019	8	8	8
								2021	Sierra	1	Sierra	2018	2019	4	4	4
								2021	Eritrea	1	Eritrea	2018	2019	1	1	1
								2021	Sudan	1	Sudan	2018	2019	2	2	2

## Sheet: Demography
1st Author Afilliation			Last uthor Afilliation			Funding			Sampling			Publication Affiliation
African	54		African	30		African	22		Cross-sectional: clinic	60		Acta Tropica	2
European	19		European	31		European	28		Cross-sectional: survey	18		American Journal of Tropical Medicine and Hygiene	11
American	6		American	11		American	13		Sentinel site	6		Antimicrobial Agent and Chemotherapy	8
Asian	8		Asian	14		Asian	10		Travel study	2		BMC Infectious Diseases	3
	87		Others	1		Others	14		Unspecified	1		Emerging infectious diseases	2
				87			87			87		Infection, Genetics and Evolution	2
												International Journal for Parasitology	2
Molecular Assay			Clinical Status									Journal of Infectious Diseases	2
Multiplex PCR	2		Asymptomatic	11								Malaria Journal	27
Nested PCR	22		Symptomatic	53								Plos one	8
PCR	44		Treatment efficacy	22								Others	20
RT qPCR	14		Unspecified	1									87
PET PCR	1			87
Unspecified	4
	87

## Sheet: PfATPase
	Angola	Cameroon	Congo	Equatorial Guinea	Ethiopia	Gabon	Gambia	Ghana	Ivory Coast	Kenya	Liberia	Madagascar	Malawi	Niger	Nigeria	Senegal	Sudan	Tanzania	Uganda
	E431K(4)	E431K(46)	A630S(3)	A630S(4)	A623E	A623E	E431K	A425T	D153E	A623E	E431K	E431K	E431K	A623E(4)	L402V	A623E(3)	E431K(36)	A621D	E431K
	H243Y	E432K	E431K(4)	E431K(9)	E431K(16)	H243Y	N569K	A623E	D734H	E431K(14)			N569K	A630S	E431K	E431K(3)	L402V(8)	A623E
	K771E	E641Q(2)	G632E	H747Y(2)	K766K	E431K(6)		A630S	D734Y(32)	H243Y(2)				D537D		I987T	N569K	A623T
	A630S	L402V(2)	G639D	I723V	K767E			C356Y	E431K(2)	L402V				E431K		L402V(3)		A630S
		E643Q	H747Y	K481R(2)	K767R			C645G	H638P					G639D		N683K(2)		E431K(27)
			I291V	L402V(7)	L402V			D405E	N663Y					K561N		W141V		E637G
			L402V(4)	N569K(17)	N683E			D419N(2)	N668Y					K771E				E643Q
			N569K(7)	N569S(2)	N683K			D443E(5)	N669Y(18)					L402V				G585D
			H243Y(2)	R801H	S769N			D639G(34)	Q254H(4)					N569K(15)				G632E
				H243Y	E237A			D734G	S158N									G639D
								E384K	S670C(5)									H243Y
								E431K(22)	W681G									H747R
								E696G	Y148F									H747Y
								E710K										I723V
								F414L(2)										K611N
								H243Y										K649E
								K771E										K783E
								L402V(5)										L263E(8)
								M813Q(5)										L610I
			Uniq SNPs	Total SNPs				Q622H(3)										N569I
		Angola	4	7				R377K										N569K(12)
		Cameroon	5	52				T403K										N612Y
		Congo	10	25														N644I
		Equatorial Guinea	10	46														R809G
		Ethiopia	10	25														S641G
		Gabon	3	8														S769N(5)
		Gambia	2	2														T602I
		Ghana	22	92														T635A
		Ivory Coast	13	69														T635K
		Kenya	4	18														V229I
		Liberia	1	1
		Madagascar	1	1
		Malawi	2	2
		Niger	9	26
		Nigeria	2	2
		Senegal	6	13
		Sudan	3	45
		Tanzania	30	78
		Uganda	1	1
			138	513

## Sheet: Pfkelch13
Central Africa Rep	Ivory coast	Somalia	Gambia	Zambia	Gabon	Guinea	Mozambique	Sierra Leone	Cameroon	Togo	Ethiopia	Angola	Eritrea	Niger	EquatorialGuinea	DrCongo	Rwanda	Sudan	Nigeria	Tanzania	Uganda	Mali	Senegal	Kenya	Ghana
Y653N	A557S	R622I	N489N	A578S	A578S	M562I	V494I(2)	A578S(3)	E602D	S522M	R622I(11)	A578S(4)	D281V(2)	M472I	A578S(6)	A557S	A578S	A504T	A578S	A359T	A569T/S(2)	A578S(2)	A578S/D(4)	A504G	A481C		Validated SNPs
					L589I	P419S	D641N(2)	I646T(3)	E612K	A578S(5)	K610E	A569T	E208K(10)	A569G	C469F	A569T	A578V	A626T	D464N	A427S	A578S(14)	A626P/T(2)	A582T	A578S(21)	A578S(17)		Candidate SNPs
					V589I				V589I	C532S	N531I	I646K	E401Q(4)	A578S(2)	C580F	A578S(9)	A626E	C542Y	Q613H(3)	A578S(3)	A617T	A676S	A626V	A676V(3)	A621G
										S522C(2)	P615N	P553L	K189T/N(75)	K563R	D641G	D464N	A626S	D389H/N(2)	G665C	D648G	A675V(2)	D501G	C447Y(11)	C469T/W(2)	A627S(2)
											R622I	Q613K	R622I	P570L	E433D	D516E	A675V	E401Q	E433D	E433D	C469F/Y(2)	D584N	C473F	D584Y(2)	C542W(3)
													T535M	P615S	E556K	E507V	C469Y	E433D(5)	F434I(3)	E556K	C469Y	D680N	D109H	E506R	C580Y(3)
														R528K	H136N	F506L	D648H	E606K	I684N/T(2)	E602D	E567K	F446I	D283Y	E612D(3)	D648E
														V637I	K189N	F628L	E605K	F375S	E688L	F439S	G496S	G449S	D389Y	E620(2)	E455G(2)
														Y558C	K248N	G538S	E651K	G625R	L440F	G449C	G533A/C(3)	G548S	D452N	E642D(2)	E596G
															K326E	I552M	G592E	K378R(2)	F439V	G496S	I465T	G595S	E556V	F509G(6)	E606D/G(5)
															K332N	M472I	M460I	K430E	G670A	G638R	I540T(2)	G639V	G533V	G592E	F434L
															R575K	N498I	P574L(2)	N594K	K441L	I354V	K563E	K503L	G592V	I448M	F583L
															V637I	N554K	P667R	Q661R/P(2)	K682F	I416V	K610E	L463S	G690C	I590F	F583S
															Y588C	Q467H	R513L	R575T	L673?	L463S	L457I	M608L	K123R	L457I	I448M(2)
																S466I	R561H(19)	T677A	M671K	M476I	L619S(2)	N499D	K189T/N(24)	L505F(8)	I543V(2)
																S549P	R575I(2)	V494I	N672D	M562T	M472V	N554D	L678F	L598F	I552V
																V534A	V555A	W565C	Q701L	Q613E(2)	N594K(2)	N629Y	N137S	L678V(3)	I634V/M(2)
																	V555A(2)	Y541H	S694Il	R471S(2)	P574L	R575G	N142NN(9)	M442V	K563R
																	V637I	Y635C	W726L	R561H	P615N	T478P	N554H	N490S	K607E(4)
																			Y441L	S485N	S522C/N(2)	V454I	N689C	N498I	L407R(3)
																				S576L	V555A(5)	V487I	N689Y(29)	N530I/K/Y(3)	L422F(4)
																				V510M	V581I	V534I/L(2)	P443Q	N531I	L505S
																				W565C	W470R	V581F	P553I	N554S(2)	L618V(2)
																					W565R	V589I	P570L	N587K(15)	L6631
																					Y558H	V666A	Q613H	N609L	M442L
																							R539I	P570L	M460V
																							R587I(2)	R513S	M608V(2)
																							T149S(6)	R529K(2)	N408S(3)
																							V555L	R539K	N458D(2)
																							V637I	R622G(2)	N572S
																							V637I(4)	S485K	N599Y(4)
																							V666I(2)	S522C(4)	N609S/D(4)
																							W518C	S536L	N672I(2)
																							W660C	T677S/R/K(8)	P615L(4)
																								V568G(3)	R515I(5)
																								V589I(2)	R539I(5)
																								W518C	R622G/K(4)
																								W611S	S466N(5)
																								Y616N	S485G
																								Y630F	S550M/P(2)
																									S551T
																									S576L
																									T508I
																									T535A
																									V566A/I(2)
																									V581A
																									V637G(3)
																									Y558H
																									Y616S
																									Y635H

## Sheet: coronin
		Country	SNPs
		Senegal	P76S (54)
		Ivory coast	P76S (34)
		Cameroon	P76S (19), V62M (2)
		Gabon	V62M (7), P76S (16)
		Ghana	I53I (6), V62M (6), K69I/R (3), P76S (11), N110Y (6)
		Democratic Republic of Congo	K69I/R (11), P76S (11), N110Y/D (5), N112Y (10, K115E (1), L121F (6), K127E (6), K127I/R (5), N134Y/D (4), N137I/Y/D (12)
		Guinea	P76S (11)
		Central Africa Republic	P76S (10), V62M (2)
		Burkina Faso	P76S (6), V62M (2)
		Benin Republic	P76S (6)
		Mali	P76S (4)
		Nigeria	P76S(4), V62M (1)
		Kenya	P76S (4)
		Togo	P76S (3)
		Niger	P76S (3)
		Chad	P76S (3), V62M (2)
		Mayotte	P76S (2)
		Tanzania	P76S (2)
		Sierra	P76S (6)
		Eritrea	P76S (6)
		Sudan	P76S (6)
